# Supplementary material for: Open Chrono-Morph Viewer: visualize big bioimage time series containing heterogeneous volumes
Source: Bioinformatics. 2025 Jan 15;41(1):btae761. doi: 10.1093/bioinformatics/btae761 (PMC11751631; doi:10.1093/bioinformatics/btae761)
Supplement: btae761_Supplementary_Data [file btae761_supplementary_data.zip]

Archive with 4 entries (4 files):
- 4fe62_SupplementaryVideo3.mp4
- b7ca3_SupplementaryVideo1.mp4
- 0eff6_SupplementaryVideo2.mp4
- 42097_SupplementaryInformation_Bioinformatics_OCMV_FinalFile.pdf
